# Supplementary material for: Enhanced efficacy of sitravatinib in metastatic models of antiangiogenic therapy resistance
Source: PLoS One. 2019 Aug 1;14(8):e0220101. doi: 10.1371/journal.pone.0220101 (PMC6675057; doi:10.1371/journal.pone.0220101)
Supplement: S2 Appendix — (XLSX) [file pone.0220101.s002.xlsx]

## Sheet: Fig 1D
Fig 1D
4T1 AxR FC(log2) compared to P
pMet	Met	pEphA2	EphA2	pEphA3	EphA3	pAxl	Axl
-1.65914	2.42753	-1.11214	1.18992	-0.327335	-2.21215	0.47945	-0.844248
0.246763	0.0839469	-0.843915	0.441773	0.653211	-1.03505	1.00003	0.358149
0.102784	0.192378	0.552375	0.25321	-0.203596	-1.08573
		0.249324	0.408706	0.564803	-0.115144
RENCA SuR FC(log2) compared to P
pMet	Met	pEphA2	EphA2	pEphA3	EphA3	pAxl	Axl
4.94341	-0.0723572	0.805717	0.46297	2.08144	0.207527	0.341873	0.470161
1.26783	0.382159	-0.12398	0.799669	0.150274	0.803226	0.287641
0.806164	-0.454628	0.381247	-0.0461609	0.787244	0.747192
0.458353	0.522334
3T3 SuR FC(log2) compared to P
pMet	Met	pEphA2	EphA2	pEphA3	EphA3	pAxl	Axl
-0.378869	3.68502	1.05955	0.629433	0.630819	0.602303	0.57307	2.37616
0.084585	2.26385	0.324978	0.3242	0.172969	0.177126	0.125488	0.8145
0.0296604	1.56233	-0.293994	0.809651	-0.0992059	0.499047
0.182104	1.6446	2.26664	0.950164	0.47634	-0.731149
-0.112628		0.657828
LM2-4 SuR FC(log2) compared to P
pMet	Met	pEphA2	EphA2	pEphA3	EphA3	pAxl	Axl
-0.183962	0.298007	-0.371434	-1.17489	0.94164	-0.892607	1.6271	1.53545
0.275598	0.865945	0.352436	0.103799	-0.0876999	0.529701	0.418405	-0.145241
0.639481	-0.0695472	-0.490619	-0.0842146	0.605658	-0.371389
		1.06869	-0.0122817	0.815495	-0.0121618
		0.510858

## Sheet: Fig 1E; S1 Fig
				Fig 1E									S1 Fig
Model				4T1		RENCA		3T3		LM2-4			4T1		RENCA		3T3		LM2-4
Cell line				P	AxR	P	SuR	P	SuR	P	SuR		P	AxR	P	SuR	P	SuR	P	SuR
Phosphorylation levels after Sitravatinib treatment (3hr) (FC[log2] vs. vehicle control)	pMet			-0.792207	-0.873656	5.2904	-1.55836	-0.994638	-2.00214	-0.308779	-0.327176		-0.472711	-0.739976	0.283574	-0.272954	-1.19817	-2.08879	-0.414106	-0.661752
				-0.566383	-0.567337	0.0339588	-0.652437	-0.59339	-1.05381	-0.651904	-0.856026						-0.657299	-0.521604
						0.197018	-0.48428	-0.667105	-0.451863
		Enhanced effect in resistant cells		-	-0.0412012	-	-0.89836	-	-0.417562	-	-0.111259		-	-0.267265	-	-0.272954	-	-0.377466	-	-0.247646
	pEphA2			-1.05594	-4.06893	0.134792	-1.0791	1.07576	-0.620517	-0.071767	0.492999		0.0267471	0.0698491	0.434877	0.122741	-3.7454	-0.843502	2.2243	-1.59609
				0.525021	-0.404298	0.287651	-0.0538263	1.02525	-0.559934	0.127533	0.434915						1.25331	-0.0873565	0.877314	1.00622
								0.39238	-0.425358
		Enhanced effect in resistant cells		-	-1.97115	-	-0.566465	-	-0.53527	-	0		-	0	-	0	-	0	-	-0.294937
	pEphA3			0.0222712	-3.64535	0.274046	-1.7578	0.124196	-1.48686	0.208971	0.564604		-0.140363	-0.027224	0.662571	0.0329183	-1.44284	-1.27998	0.417002	-1.55914
				0.350152	-0.639244	0.128432	-0.578647	-0.25111	-0.110522	0.265808	-0.302038						0.522108	-0.507755	1.00974	-0.246936
		Enhanced effect in resistant cells		-	-2.1423	-	-1.16822	-	-0.735233	-	0		-	0	-	0	-	-0.433498	-	-0.903037
	pAxl			0.354738	-0.255121	0.106601	-0.307819	0.668158	0.192879	-0.213534	-0.392862		0.469451	-0.824648	-0.421321	-0.315287	0.286683	0.29344	-0.0419207	-0.645601
		Enhanced effect in resistant cells		-	-0.255121	-	-0.307819	-	0	-	-0.179328		-	-0.824648	-	0	-	0	-	-0.60368

## Sheet: Figs 2A-D; S2A-B Figs
	Fig 2A									Fig 2B									Fig 2C									S2A Fig									S2B Fig
	% proliferation compared to Vehicle control									% proliferation compared to Vehicle control									% proliferation compared to Vehicle control									% proliferation compared to Vehicle control									% proliferation compared to Vehicle control
	4T1									RENCA									3T3									RENCA									4T1
Sitravatinib (μM)	P				AxR					P				SuR					P				SuR					P				AxR					P				SuR
10	5.85366	5.85366	6.09756	6.34146	10.4019	8.98345	7.56501	7.0922		10.7653	14.7905	8.89305	13.7608	13.3087	12.5693	16.0197	0.123229		8.32193	8.21243	7.77443	7.88393	7.21103	7.10498	7.52916	7.63521		3.60129	3.85852	4.11576	4.63023	2.37918	2.97398	2.37918	2.67658		6.79555	6.32689	5.6239	5.38957	5.32807	4.14405	3.74938	3.35471
5	6.09756	5.12195	5.36585	5.12195	9.92908	8.98345	8.51064	8.51064		26.3983	42.593	36.6955	35.7594	16.3894	16.8823	15.7733	13.9248		7.77443	7.88393	8.21243	8.10293	5.93849	9.11983	6.04454	5.7264		4.37299	4.11576	4.63023	4.37299	1.78439	2.97398	1.48699	2.37918		6.56122	6.09256	4.92091	5.38957	4.73606	3.94672	3.15738	3.15738
2.5	18.7805	20.9756	23.1707	12.1951	32.6241	25.0591	27.4232	24.1135		20.22	26.6791	25.9303	27.9897	16.1429	16.2662	16.3894	17.1288		39.0912	44.3471	42.5951	39.8576	20.4666	19.3001	20.0424	21.3149		14.9196	16.2058	18.7781	16.2058	8.92193	8.32714	7.43494	10.7063		13.8254	15.9344	13.1224	12.6538	32.1658	36.3098	44.9926	30.9818
1.25	54.6341	61.2195	56.8293	60.9756	67.1395	60.9929	57.2104	39.2435		57.29	61.7833	62.5322	64.6852	20.2095	22.4276	20.5792	22.4276		90.3367	91.1032	82.8908	78.0728	34.6766	34.2524	42.2057	41.5695		66.881	79.4855	88.4887	91.8328	59.1822	59.1822	50.5576	50.5576		56.4734	59.9883	54.5987	43.3509	64.7262	72.6196	72.817	58.8061
0.625	87.3171	100.488	148.293	99.7561	74.7045	65.2482	77.0686	58.156		66.4638	74.1399	73.2974	74.7016	55.9458	54.2206	43.4997	48.4288		89.1322	125.595	100.739	95.4832	69.7773	67.8685	82.2906	84.7296		87.9743	81.8006	96.463	96.2058	76.1338	57.3978	58.29	71.9703		80.6093	81.5466	89.7481	85.2958	94.1293	80.1184	85.6438	61.1741
0.3125	77.8049	80	105.61	88.0488	80.3782	71.3948	65.2482	54.3735		80.4119	87.7135	68.1488	81.348	81.3309	76.525	76.525	81.7006		97.8921	99.7536	101.396	94.3882	83.5631	85.4719	71.2619	71.368		84.8875	84.6302	109.067	117.042	62.4535	56.803	48.4758	63.9405		84.3585	98.8869	99.1213	99.1213	88.0118	83.0784	88.0118	77.1584
0.15625	99.0244	105.122	160.244	107.561	77.5414	68.5579	56.7376	62.4113		78.3525	90.8027	86.1222	78.6333	87.6155	84.9045	87.862	92.175		113.66	118.15	107.419	79.1678	92.789	108.908	107.847	101.06		91.5756	97.2347	117.299	131.447	86.2454	77.026	86.8401	89.5167		109.432	91.6227	87.1705	99.1213	93.1426	82.8811	81.6971	69.2649
0.078125	73.9024	77.8049	93.4146	85.1219	94.5627	56.7376	62.4113	69.9764		90.2411	86.2158	85.186	81.9097	79.6057	75.7856	84.1651	90.9427		121.434	124.719	124.829	88.3657	92.5769	98.9395	114.74	111.135		98.5209	103.151	122.701	124.502	81.7844	57.6952	84.1636	99.3309		83.8899	115.524	104.511	92.7944	80.3157	77.7504	94.7213	77.1584
0.039063	87.8049	86.5854	128.78	97.8049	99.2908	73.2861	69.5036	71.8676		94.0791	90.1474	89.8666	86.3094	81.4541	77.0179	85.0277	86.6297		112.674	127.238	101.506	86.3947	96.3945	103.712	133.51	114.21		120.129	117.042	124.759	154.598	77.3234	69.8885	74.9442	115.39		108.26	121.383	113.181	112.947	99.0627	91.1692	86.8278	100.049
0.019531	97.3171	115.61	111.707	109.268	95.0355	84.1608	83.2151	73.2861		94.0791	95.7641	93.8919	82.7522	95.0092	93.0376	80.2218	86.3832		112.784	109.937	84.8618	88.9132	90.35	86.2142	106.787	99.3637		113.698	109.067	132.733	141.994	75.8364	55.0186	67.5093	94.8699		122.788	115.993	114.821	114.118	89.1958	75.9744	90.3799	77.9477
0	98.5366	101.951	117.073	82.439	113.475	110.165	90.7801	85.5792		100.632	105.687	97.7299	95.9513	108.195	84.9045	107.332	99.5687		91.6507	97.5636	120.23	90.5557	85.5779	94.1676	109.756	110.498		87.2026	88.2315	121.929	102.637	112.416	99.6282	90.1115	97.8439		93.0287	97.481	99.1213	110.369	111.692	91.3666	99.4573	97.484
IC50	Sitravatinib (μM)	+ Error	- Error		Sitravatinib (μM)	+ Error	- Error			Sitravatinib (μM)	+ Error	- Error		Sitravatinib (μM)	+ Error	- Error			Sitravatinib (μM)	+ Error	- Error		Sitravatinib (μM)	+ Error	- Error			Sitravatinib (μM)	+ Error	- Error		Sitravatinib (μM)	+ Error	- Error			Sitravatinib (μM)	+ Error	- Error		Sitravatinib (μM)	+ Error	- Error
	1.48237	0.321452	0.264167		0.728294	0.330593	0.227379			1.46473	0.328419	0.268268		0.630579	0.129892	0.107706			2.25042	0.348238	0.301572		1.03586	0.178145	0.152003			1.73904	0.371732	0.306266		0.671958	0.299762	0.20729			1.28731	0.17612	0.154924		1.54294	0.382993	0.30683
	Fig 2D
	% proliferation compared to Vehicle control
	LM2-4
Sitravatinib (μM)	P				SuR
10	5.16963	2.58481	4.09262	3.01562	1.27013	1.90519	1.45158	1.27013
9	4.73883	3.23102	4.09262	2.58481	1.45158	2.26809	1.72375	1.81447
8	3.87722	2.80022	4.30802	3.66182	2.35881	2.54026	1.99592	1.63302
7	2.58481	3.66182	4.30802	4.52342	1.72375	1.99592	1.17941	1.08868
6	1.50781	2.80022	4.52342	2.58481	2.08664	1.81447	1.81447	1.36085
5	4.95423	4.95423	4.52342	4.09262	5.98775	6.89499	13.1549	20.3221
4	31.664	26.9251	30.587	33.6026	33.8399	32.1161	32.7512	31.844
3	81.2062	74.9596	74.098	67.2052	46.9041	45.4525	44.4545	43.1844
2	89.3915	85.9451	78.406	75.3904	62.5992	59.8775	57.428	55.1599
1	116.101	112.009	100.592	101.454	77.6593	75.482	75.6634	67.8612
0	104.47	96.4997	98.0075	101.023	110.138	101.066	97.3463	91.4493
IC50	Sitravatinib (μM)	+ Error	- Error		Sitravatinib (μM)	+ Error	- Error
	3.46761	0.134823	0.129777		2.30722	0.214074	0.195897

## Sheet: Figs 2E-F; S2C-D Figs
	Fig 2E									Fig 2F								S2C Fig									S2D Fig
	% proliferation compared to Vehicle control									% proliferation compared to Vehicle control								% proliferation compared to Vehicle control									% proliferation compared to vehicle control
	4T1									4T1								RENCA									RENCA
Cabozantinib (uM)	P				AxR					P				SuR				P				SuR					P				AxR
0	98.5676	100.895	112.175	88.3617	82.8407	112.545	110.815	93.7996		103.331	105.859	93.3372	97.4727	92.1142	102.311	105.574		107.149	100.73	95.1269	96.9945	88.2759	84.7291	106.207	120.788		101.327	107.773	99.6209	91.2796	99.9501	96.9546	100.549	102.546
0.00976562	98.9257	118.442	107.52	102.149	119.034	119.899	125.234	112.689		106.433	100.919	97.4727	105.974	96.0571	104.623	104.487		129.559	116.487	97.2279	115.32	110.148	128.473	140.69	123.744		138.294	129.005	128.057	125.024	114.129	118.123	116.326	121.118
0.0195312	113.787	118.621	113.608	108.415	118.313	112.401	129.704	102.596		100	101.264	112.981	102.068	111.013	114.82	110.333		111.001	118.704	103.064	111.468	118.227	132.611	129.064	152.118		125.592	84.6445	103.412	113.839	77.5836	82.3764	91.9621	91.363
0.0390625	106.088	116.294	117.368	88.7198	94.3764	112.978	119.899	111.968		90.4652	86.2148	95.8644	91.3843	101.632	119.443	87.3555		111.701	103.414	105.515	109.25	129.655	132.611	128.473			136.019	124.076	96.9668	100.19	83.5746	89.7654	85.971	123.115
0.078125	104.476	108.953	77.7977	104.476	124.658	109.95	138.212	121.629		87.938	90.8099	107.237	93.3372	105.303	125.969	90.8906		110.651	92.7925	103.181	96.9945	141.872	132.808	113.892	105.616		117.062	114.028	129.384	123.886	113.929	103.744	79.1812	113.33
0.15625	143.509	93.7332	111.638	101.611	132.588	126.532	131.146	85.5804		97.7025	86.5594	92.9925	89.6611	115.228	103.263	77.8382		120.572	100.496	90.925	89.9912	121.773	101.281	109.951	95.1724		130.9	123.507	107.583	123.507	110.334	125.112	125.312	102.546
0.3125	101.611	102.865	82.2739	122.919	121.341	119.178	122.495	90.6273		88.6272	84.8363	87.7082	88.857	87.8994	97.0088	107.478		108.783	121.622	112.868	112.752	106.207	130.837	134.187	88.67		134.692	126.54	101.327	118.768	97.7534	109.336	100.949	94.3585
0.625	89.0779	101.791	99.4628	115.219	116.583	125.811	125.234	116.727		67.4899	76.3354	75.3016	81.0454	71.584	78.1101	80.6934		100.73	94.6601	103.998	85.3224	107.389	99.3103	89.064	94.1872		95.6398							95.1573
1.25	77.6186	72.068	65.9803	80.3044	96.2509	108.219	75.3425	99.5674		53.1304	54.1643	50.718	58.8742	85.86	82.053	73.2155		102.48	101.196	85.906	80.7704	103.645	104.631	107.586	100.887		133.365	94.1232	108.341	123.886	83.974	101.148	86.9695	83.974
2.5	17.8156	18.5318	20.5013	23.3662	75.1983	72.7469	86.1572	67.8443		17.5187	18.3228	17.9782	19.4716	49.4222	48.0625	46.567		97.2279	87.4234	91.8588	91.1584	92.2167	84.532	71.9212	71.5271		98.8626	83.128	80.8531	107.014	87.968	106.94	69.3959	87.968
5	13.3393	11.7278	13.6974	15.667	47.801	46.6474	44.9171	26.8926		8.67318	7.63929	7.40953	7.75416	11.8967	13.5282	12.0326		57.543	57.4263	47.1549	56.2591	47.2906	48.0788	53.399	54.9754		71.564	70.4265	64.5498	91.2796	81.7773	80.7788	83.7743	52.6211
10	11.1907	11.7278	10.6535	9.75828	12.7614	12.9056	12.7614	12.1846		6.72028	6.26077	6.03102	6.03102	8.2257	9.04147	9.85724		15.1736	11.7887	11.5553	13.8897	18.5222	16.9458	16.3547	26.2069		20.3791	16.7773	14.1232	17.7251	21.4678	27.6585	19.4708	15.8762
IC50	Cabozantinib (uM)	+ Error	- Error		Cabozantinib (uM)	+ Error	- Error			Cabozantinib (uM)	+ Error	- Error		Cabozantinib (uM)	+ Error	- Error		Cabozantinib (uM)	+ Error	- Error		Cabozantinib (uM)	+ Error	- Error			Cabozantinib (uM)	+ Error	- Error		Cabozantinib (uM)	+ Error	- Error
	1.72462	0.280603	0.241337		4.28554	1.16089	0.913449			1.21255	0.124119	0.112593		2.23022	0.496208	0.405898		5.32565	0.722649	0.636307		5.11253	1.7002	1.27589			6.59988	1.68216	1.3405		6.72488	1.29646	1.08692

## Sheet: Fig 2H
				Fig 2H
Model				RENCA		4T1		3T3
Cell line				P	SuR	P	AxR	P	SuR
Apoptotic cells (%) FC (log2) vs. untreated				-0.109703	-0.44984	0.812729	0.777412	3.4877	4.07365
				0.212225	-0.502202	0.145972	-0.413234	2.7824	3.42904
				0.126251	0.967695	-0.0991405	1.62813	3.18404	3.96921

## Sheet: Figs 3A-F
Fig 3A
4T1 P
Tumor Volume (mm3)																	Survival (Days)
DPI	Vehicle					Sitravatinib											DPI	Vehicle	Sitravatinib
6	92.56	64.57	56.66	30.4	120.21	142.75	56.52	58.12	21.94	142.34	60.04	111.39	0				36	1
7	62.2569	75.4071	61.7838	60.8192	110.957	165.103	38.0294	81.0661	59.0646	112.215	37.1205	93.425	32.2689				36	1
8	159.281	130.901	132.335	154.577	96.8959	86.7991	50.3002	115.175	70.8782	153.559	71.3318	128.137	59.6473				35	1
9	128.458	155.45	113.196	114.862	152.449	134.554	68.1092	135.97	168.422	194.451	90.5593	187.767	62.8436				64	1
10	107.058	161.256	75.9405	78.9981	214.626	76.2292	68.0763	70.1092	120.771	103.913	71.7886	163.929	50.2004				100	0
11	135.631	251.15	179.598	306.803	310.781	140.342	192.566	158.935	147.176	213.171	144.465	181.434	128.102				60		1
12	150.691	249.043	463.393	351.321	289.79	173.445	147.21	189.522	216.495	180.367	142.758	205.998	142.787				43		1
13	160.363	349.395	303.853	298.609	210.395	137.912	194.025	208.761	244.621	194.096	157.355	221.259	150.562				53		1
14	229.886	339.831	310.472	326.3	375.148	162.421	223.48	224.865	226.221	216.101	116.982	219.959	165.233				42		1
Fig 3B
4T1 AxR
Tumor Volume (mm3)																	Survival (Days)
DPI	Vehicle				Sitravatinib												DPI	Vehicle	Sitravatinib
6	168.58	92	78.31	20.95	111.64	49.66	137.6	59.76	44.26	0	39.98	32.08					27	1
7	163.239	122.953	199.68	66.4073	131.469	83.7171	69.0483	112.908	56.5306	0	29.7715	44.3891					28	1
8	279.591	192.934	148.088	139.785	118.726	156.738	148.538	136.671	82.643	0	60.3016	84.7944					22	1
9	226.237	235.984	293.553	231.126	168.403	110.915	126.683	127.236	82.9729	0	55.194	76.8509					28	1
10	253.324	215.4	227.785	135.877	119.052	121.559	101.272	136.156	63.9212	0	54.2725	98.784					27		1
11	392.744	383.282	348.291	286.223	248.832	208.968	218.582	266.918	152.402	0	129.141	143.406					33		1
12	391.626	466.529	489.215	271.75	289.014	165.873	246.182	254.141	150.651	36.7909	158.226	153.533					29		1
13	478.29	552.147	487.261	360.583	289.786	188.697	217.903	227.363	227.661	25.171	166.676	186.619					31		1
14	538.18	577.673	544.632	446.369	330.542	251.585	301.81	263.935	188.857	36.2903	157.204	186.408
Fig 3C
4T1 P
Tumor Volume (mm3)																	Survival (Days)
DPI	Vehicle					Sitravatinib											DPI	Vehicle	Sitravatinib
7	58.9365	45.3005	48.8287	84.5205	88.4135	37.2338	0	44.6964	47.3924								49	1
8	61.792	106.476	51.076	134.837	96.8888	45.4566	0	55.7629	85.0893								55	1
9	111.566	144.398	78.2665	169.922	115.015	44.3434	24.1474	57.6642	103.752								50	1
10	107.347	164.594	86.0231	243.179	148.356	87.3085	38.2649	91.5838	134.022								93	0
11	124.06	209.534	78.5755	220.957	142.106	73.1361	24.1148	85.0036	116.835								49	1
12	137.98	245.73	100.031	271.332	183.573	88.7146	46.6227	127.285	120.78								44		1
13	193.964	301.633	122.101	301.478	219.821	122.172	74.7969	161.21	168.063								56		1
14	259.84	219.169	147.683	304.139	187.528	121.129	43.5542	203.561	187.372								42		1
																	44		1
Fig 3D
4T1 SuR
Tumor Volume (mm3)																	Survival (Days)
DPI	Vehicle					Sitravatinib											DPI	Vehicle	Sitravatinib
7	17.8819	55.2728	60.0944	33.8202	34.6855	53.1531	52.5099	30.6656	32.1586								36	1
8	29.3627	82.1667	79.7207	93.8057	89.4045	67.7879	79.7418	50.625	37.5617								45	1
9	79.3023	112.447	100.607	114.764	101.917	110.487	87.52	51.8097	56.2253								43	1
10	175.577	146.072	112.14	144.378	131.663	78.1169	59.273	98.8524	66.4556								43	1
11	176.36	185.589	180.683	178.56	180.446	82.3468	87.4468	132.715	129.774								45	1
12	204.752	345.402	283.968	213.659	259.739	107.64	127.954	83.1804	139.592								51		1
13	290.425	413.962	335.274	268.611	306.877	115.404	94.0363	206.828	210.776								66		1
14	329.077	563.966	304.441	361.216	370.446	184.92	107.353	166.832	361.177								41		1
																	32		1
Fig 3E
RENCA P
Tumor Volume (Bioluminescence - photons/sec)																	Survival (Days)
DPI	Vehicle						Sitravatinib										DPI	Vehicle	Sitravatinib
7	920000	1280000	1790000	658000	402000	2080000	427000	505000	891000	801000	1110000	3460000					150	0
11	362000	1420000	7990000	392000	1470000	8190000	202000	534000	1010000	2090000	3890000	18700000					39	1
14	458000	5740000	17200000	414000	6630000	34400000	320000	3250000	3790000	538000	573000	2280000					56	1
17	602000	11300000	31200000	242000	344000	6110000	209000	266000	13900000	540000	1210000	36400000					78	1
21	883000	61800000	85100000	400000	555000	66100000	201000	7010000	25900000	407000	1780000	70900000					56	1
24	226000	27800000	87300000	265000	51900000	102000000	141000	438000	2070000	389000	1990000	50100000					38	1
26	216000	3520000	388000000	201000000	270000000	90900000	329000	110000	213000000	16400000	8720000	419000					150		0
																	53		1
																	85		1
																	70		1
Fig 3F
RENCA SuR
Tumor Volume (Bioluminescence - photons/sec)																	Survival (Days)
DPI	Vehicle								Sitravatinib								DPI	Vehicle	Sitravatinib
6	958000	2380000	3150000	654000	380000	862000	2780000	2330000	306000	663000	2380000	375000	384000	501000	993000		47	1
10	178000	2380000	2680000	14400000	1180000	1530000	22100000	894000	711000	2270000	6710000	655000	2180000	3210000	911000		38	1
13	439000	2380000	4130000	39300000	5950000	7810000	255000000	4460000	1100000	5970000	6260000	1590000	323000	903000	9450000		107	1
16	552000	2380000	5130000	130000000	368000	7280000	236000000	9810000	1520000	6500000	9080000	2300000	5450000	12500000	892000		55	1
20	33500000	2380000	93100000	277000	19800000	207000000	7550000	46700000	3710000	3000000	13600000	2150000	22800000	18800000	4880000		38	1
																	37	1
																	50	1
																	59		1
																	55		1
																	40		1
																	51		1
																	41		1
																	51		1
																	45		1

## Sheet: Fig 3G
		Fig 3G
Model		RENCA					4T1					4T1					LM2-4
Cell line		P		SuR			P		SuR			P		AxR			P		SuR
Treatment		Vehicle	Sitravatinib	Vehicle	Sitravatinib		Vehicle	Sitravatinib	Vehicle	Sitravatinib		Vehicle	Sitravatinib	Vehicle	Sitravatinib		Vehicle	Sitravatinib	Vehicle	Sitravatinib
log2FC vs. vehicle		-0.145254	0.0611973	-0.622549	-1.12505		-0.439842	-0.632488	-0.235822	-1.70975		-1.04449	-1.04449	-0.0241821	-1.22854		-0.153403	-0.907242	0.369389	-3.39615
		0.0611973	-0.145254	-0.317694	-1.12505		0.0195892	-1.85488	0.44225	-1.42025		0.218539	-0.863923	0.0807874	-1.10825		-0.120236	-1.1534	-0.811183	-3.54815
		0.0611973	-0.386262	-0.388083	-1.25058		-0.117914	-0.980411	0.405724	-1.42025		0.0930086	-0.863923	0.0807874	-1.50418		0.43156	-1.4922	-0.133111	-2.19451
		0.0611973	-0.260731	0.244185	-1.12505		0.808085	-1.11791	-0.124791	-1.07232		0.474879	-0.703458	-0.137393	-1.43017		-0.153403	-0.429921	0.304294	-2.63061
		-0.0383384	-0.260731	1.45991	-1.00957		-0.269917		-0.487361			0.258068	-1.04449		-1.35979		-0.00981214	-0.746778	0.270611	-2.54815
		-1.72287	-0.260731	-0.317694	-1.00957								-1.14403		-3.43017		0.00529475	-0.746778		-2.91072
		0.0656306	-0.386262	-0.902656	-1.12505								-0.307529		-1.35979					-2.71807
		0.700346	-0.386262	0.844577	-1.25058								-1.14403		-1.35979					-3.13311
		-1.27541	-0.260731	-0.671527	-1.12505															-3.25864
		0.700346	-0.523765	1.88101	-1.25058
		1.53195	-1.27541	-1.11899	-0.578418
			-0.481857	-0.671527	-0.578418
			-1.59733	1.74351	-0.771063
			-1.27541	-0.490955	-0.877978
			-1.1823	-0.671527	-0.877978
			-1.09483		-0.993455
					-0.771063
Enhanced effect in resistant tumors		-0.383561					-0.259219					-0.708098					-2.01374

## Sheet: S3A-B Figs
S3A Fig
LM2-4 P
Tumor Volume (mm3)																																Survival (Days)
DPI	no treatment																		Vehicle						Sitravatinib							DPI	Vehicle	Sitravatinib
11	56.7913	0	66.9903	50.6674	126.298	109.076	43.5767	52.0587	79.3482	107.101	0	142.425	74.2135	46.4939	41.4983	71.7654	20.8271	132.846														80	1
12	48.7623	71.36	98.7209	75.3452	122.656	161.676	79.581	78.5652	73.2284	99.1896	51.2799	147.875	69.7551	66.25	76.5	202.711	74.536	102.332														72	1
13	59.586	172.987	123.34	68.589	171.06	275.71	76.3188	100.281	101.94	163.638	166.451	202.34	102.463	98.2242	80.22	88.6987	108.715	173.62														90	1
14	105.966	168.637	123.04	95.2427	163.954	231.21	92.2013	126.899	111.47	149.043	131.352	189.33	137.15	62.3761	71.35	245.322	158.139	159.16														76	1
17	202.584	246.228	207.604	221.762	297.034	299.628	218.506	203.554	275.857	296.611	213.157	333.917	196.704	202.954	174.071	361.872	229.715	338.029														81	1
18	252.81	268.624	275.106	284.988	464.41	455.686	213.095	229.946	292.225	510.427	352.451	542.239	256.494	260.796	218.511	423.962	315.371	365.416														87	1
19	266.901	305.922	368.236	390.524	522.276	540	230.306	317.81	359.216	403.517	514.636	543.192	348.967	336.375	190.306	457.056	479.751	572.725														94		1
20	437.444	334.462	380.359	311.91	602.735	713.758	317.421	359.786	334.692	465.947	461.934	685.958	414.406	370.583	238.678	590.702	414.409	425.384														172		1
25																			679.788	575.029	709.083	926.837	786.509	723.819	406.873	570.558	217.912	769.808	526.098	723.457		66		1
26																			425.721	708.313	733.739	794.181	1069.2	819.048	374.769	424.059	213.014	730.832	531.12	749.588		81		1
27																			785.824	761.828	684.997	784.411	948.557	791.567	325.293	548.734	153.724	743.81	507.615	631.246		63		1
28																			795.673	816.495	842.324	748.502	1042.96	681.336	471.919	442.396	188.38	794.825	486.519	547.772		97		1
32																			1101.41	864.198	1121.91	1008.23	1250.61	999.439	459.383	428.085	218.08	827.095	453.355	723.61
33																			1257.28	965.913	1222.61	1202.47	1353.69	1067.65	400.942	584.581	206.332	781.942	521.168	870.902
34																			1260.9	965.061	1162.52	1290.37	1514.43	1132.16	479.344	551.474	329.858	789.32	655.691	742.598
S3B Fig
LM2-4 SuR
Tumor Volume (mm3)																																Survival (Days)
DPI	Vehicle					Sitravatinib																										DPI	Vehicle	Sitravatinib
11	152.394	69.2533	102.875	129.584	381.986	15.6287	0	63.9519	24.37	69.8733	34.5595	15.8821	20.4073	16.7092																		38	1
12	234.52	99.3576	139.305	188.695	405.618	14.58	0	95.59	37.6214	103.47	69.375	22.3063	24.5292	22.1996																		40	1
13	359.617	126.5	222.28	275.291	519.07	24.9849	19.6089	80.5686	27.096	107.963	62.0994	19.3985	29.6389	38.2075																		45	1
14	400.605	184.156	321.035	379.666	725.171	20.707	64.6945	105.951	34.2295	132.019	100.875	23.6758	20.5753	41.8289																		55	1
17	1102.54	378.435	1010.34	992.473	1133.98	79.9596	117.374	228.557	112.124	207.088	163.175	51.3023	44.5286	68.2947																		46	1
18	1177.76	559.266	1095.32	1458.85	1468.82	129.067	86.3509	230.049	194.469	238.859	175.2	114.433	104.882	141.546																		45		1
19	1957.21	915.909	1059.93	1991.34	1285.35	138.952	147.859	302.555	193.653	332.826	255.438	104.8	210.209	113.834																		210		0
																																210		0
																																103		1

## Sheet: Figs 4A-B
Fig 4A				Fig 4B
RENCA P				RENCA SuR
DPI	Vehicle	Sitravatinib		DPI	Vehicle	Sitravatinib
77	1			41	1
146	0			42	1
119	1			39	1
54	1			39	1
112	1			41	1
70		1		42	1
146		0		102	1
74		1		36	1
76		1		82		1
129		1		82		1
				74		1
				75		1
				77		1

## Sheet: Fig 4C
		Fig 4C
		RENCA											4T1
		P					SuR						P					AxR
		Vehicle	Sitravatinib				Vehicle	Sitravatinib					Vehicle	Sitravatinib				Vehicle	Sitravatinib
Primary Tumor Burden (tumor/kidney weight)		grams (g)	grams (g)	% change compared to control	Mean	SD	grams (g)	grams (g)	% change compared to control	Mean	SD		grams (g)	grams (g)	% change compared to control	Mean	SD	grams (g)	grams (g)	% change compared to control	Mean	SD
		0.13	0.12	-16.6667	-22.2222	5.81014	0.17	0.13	-57.2016	-61.1523	2.75444		0.15	0.15	-54.2683	-50.4573	6.76023	0.53	0.21	-61.1111	-61.5741	3.16264
		0.15	0.11	-23.6111			0.21	0.12	-60.4938				0.36	0.14	-57.3171			0.57	0.23	-57.4074
		0.15	0.11	-23.6111			0.2	0.11	-63.786				0.33	0.19	-42.0732			0.57	0.19	-64.8148
		0.15	0.12	-16.6667			0.31	0.12	-60.4938				0.43	0.17	-48.1707			0.49	0.2	-62.963
		0.14	0.1	-30.5556			0.72	0.11	-63.786				0.37
							0.21
							0.14
							0.47
Survival		DPI	DPI	% change compared to control	Mean	SD	DPI	DPI	% change compared to control	Mean	SD		DPI	DPI	% change compared to control	Mean	SD	DPI	DPI	% change compared to control	Mean	SD
		77	70	-31.1024	-2.55906	35.1586	41	82	71.7277	63.3508	7.97463		36	48	-8.39695	4.00763	13.2676	27	32	21.9048	31.4286	10.9971
		146	146	43.7008			42	82	71.7277				36	61	16.4122			28	32	21.9048
		119	74	-27.1654			39	74	54.9738				35	60	14.5038			22	37	40.9524
		54	76	-25.1969			39	75	57.0681				64	49	-6.48855			28	37	40.9524
		112	129	26.9685			41	77	61.2565				91
							42
							102
							36

[truncated: 1 more sheets: S4 Fig]
